# Supplementary material for: Nerve Echogenicity in Polyneuropathies of Various Etiologies—Results of a Retrospective Semi-Automatic Analysis of High-Resolution Ultrasound Images
Source: Diagnostics (Basel). 2022 May 28;12(6):1341. doi: 10.3390/diagnostics12061341 (PMC9221766; doi:10.3390/diagnostics12061341)
Supplement: Supplementary file 1 [file diagnostics-12-01341-s001.zip]

Archive with 1 entries (1 files):
- diagnostics-1690683-supplementary.pdf
